# Supplementary material for: Transcription Factors Pmr1 and Pmr2 Cooperatively Regulate Melanin Biosynthesis, Conidia Development and Secondary Metabolism in Pestalotiopsis microspora
Source: J Fungi (Basel). 2021 Dec 31;8(1):38. doi: 10.3390/jof8010038 (PMC8781371; doi:10.3390/jof8010038)
Supplement: Supplementary file 1 [file jof-08-00038-s001.zip]

Archive with 1 entries (1 files):
- jof-1522742-supplementary.pdf
